# Supplementary material for: Aggregation-Induced Luminescent 3-Phenylpyrano[4,3-b]quinolizine Derivatives as Photosensitizers with Anti-Cancer Properties
Source: Molecules. 2025 Mar 23;30(7):1422. doi: 10.3390/molecules30071422 (PMC11990754; doi:10.3390/molecules30071422)
Supplement: Supplementary file 1 [file molecules-30-01422-s001.zip]

Archive with 1 entries (1 files):
- molecules-3529693-supplementary.pdf
